# Supplementary material for: Targeting p16-induced senescence prevents cigarette smoke-induced emphysema by promoting IGF1/Akt1 signaling in mice
Source: Commun Biol. 2019 Aug 9;2:307. doi: 10.1038/s42003-019-0532-1 (PMC6689060; doi:10.1038/s42003-019-0532-1)
Supplement: Supplementary file 4 — Supplementary Data 1 [file 42003_2019_532_MOESM4_ESM.xlsx]

## Sheet: fig1
	Normal	COPD			Normal	COPD			Normal	COPD
% p16	0	9.21739		% SPC	18.7324	21.0435		% p16/SPC+	0	5.04348
	0	13.0588			12.2407	18.5882			0	2.35294
	0	7.25995			19.0416	12.0999			0	3.66901
	0	17.8333			7.09607	10.5			0	10.5
	0	14.7612			13.5091	12.301			0	9.69609
	0	23.3803			36.8801	12.1127			0	10.1408
	0	14.0329			42.5968	9.86094			0	7.71176
	0	15.6708			40.1656	17.7001			0	10.1466
	0	59.5181			38.5852	6.0241			0	6.0241
	0	46.2992			29.9228	9.76378			0	9.76378
	0	72.5446			43.0017	13.6161			0	12.5
		38.2514				10.6557				10.1093
		16.4751				20.4342				13.7931
		29.1789				28.8856				20.088
		41.7778				24.5926				29.7778
		29.5987				26.2542				19.7324
		31.25				14.2361				12.8472
		45.1429				20.5714				19.7143
		40.8163				26.7857				23.4694
		82.3529				31.3725				33.8936
		43.3812				17.7033				13.3971
		57.4534				14.9068				13.1988
		33.2237				18.0921				13.9803
		7.04698				4.36242				4.36242
		13.6106				6.61626				6.61626
		10.1341				3.27869				3.27869
		19.9021				6.03589				5.0571
		49.3734				33.8346				28.0702
		24.8566				12.0459				11.6635
		34.5133				14.1593				10.9145
		53.5332				26.5525				24.8394
		35.7782				15.5635				15.2057
		42.2535				19.7183				18.3099
		38.3051				16.4407				15.4237
		36.7742				24				21.1613
		34.2065				27.5809				22.8043
		22.4964				17.1263				14.2235
		26.7054				26.8505				21.9158
		33.1633				25				18.75
		16.4557				20.4114				12.1835
		10.0346				12.6298				8.13149
		6.33245				2.24274				1.58311
		14.9254				11.9403				8.35821
		24.4444				25.3968				17.4603
		8.5906				8.72483				6.04027
		52.0619				45.3608				30.9278
		15.2466				12.1076				10.6502

## Sheet: Fig 2
Luciferase	RA	CS		p16 RNA	WT RA	WT CS	p16 KO RA	p16 KO CS		Beta Gal	WT AA	WT CS	p16 KO AA	p16 KO CS
Avg Radiance	4670	17500		in duplicate	1.23011	0	0	0		in duplicate	2065.04	4208.99	2734.53	2817.62
	1560	30900			1.74249	0	0	0			1784.17	4860.99	2701.97	3248.26
	7440	38100			0.161142	0	0	0			2509.01	3042.9	1890.25	4070.84
	4380	9080			0.161142	0	0	0			2295.57	3033.88	1699.75	4149.31
		26700			0.289201	19.9993	0	0			2210.14	2757.2	1694.25	1931.97
					0.360488	18.5329	0	0			2071.44	2502.75	1520.24	1858.54
					2.20412	0.113294	0	0			1946.33	2842.73	2025.36	1171.54
					1.8513	0.123471	0	0			1490.98	3277.31	1515.71	758.424
					0.797924	0.0534617		0			1844.04	2688.64	2241.08	1175.09
					0.956403	0.0587127		0			2290.04	2647.35	2299.48	1369.34
					1.94163	2.74283		0			2306.4	2178.84	2987.43	1711.97
					1.04956	2.65349		0			2404.03	2346.76	2810.67	1412.86
					1.11526	0.0509704		0			2243.92	2193.43	2023.22	2190.1
					0.755214	0.0122309		0			2183.53	2151.56	1390.85	2562.16
					0.237278	49.4742		0			1583.49	1643.7		2405.5
					1.14674	51.8044		0			1751.93	1257.45		2069.22
						50.4698		0			1636.99	2711.91		2707.8
						20.4083		0			1849.22	3061.53		2707.98
						14.368		0				3089.95		2778.03
						2.89055		0				3122.54		3220.66
						0.277967		0						2774.86
						1.27372		0						2866.51
						0.800035		0						2615.81
						1.21956		0						2155.62
						0.138904								1459.28
						0.138904								1451.49
						22.7812								868.881
						28.5812								973.113

## Sheet: Fig 3 PV loop
Pressure	p16 KO Room Air						WT Room Air						p16 KO Smoke						wt Smoke
3	0.001029	0.000291	0.000567	0.000837	0.000498		0.000492	0.000656	0.000634	0.000489			0.000118	0.00085	0.000479	0.000301	0.000676		0.001273	0.000938	0.000755	0.000585	0.000756	0.000748
7	0.204445	0.18643	0.186955	0.196245	0.19383		0.173595	0.194335	0.2044	0.233015			0.19237	0.187835	0.16588	0.202625	0.18664		0.22426	0.20929	0.223365	0.23531	0.21954	0.248535
11	0.437235	0.39538	0.398275	0.42684	0.416955		0.375115	0.424905	0.43113	0.489735			0.432005	0.423255	0.376335	0.4406	0.399675		0.48999	0.47425	0.50101	0.49604	0.483915	0.52353
15	0.629615	0.58657	0.590045	0.6064	0.602875		0.5559	0.62568	0.61324	0.67366			0.640965	0.62107	0.56403	0.64589	0.555655		0.70969	0.71513	0.728105	0.69605	0.708365	0.716545
19	0.720475	0.68635	0.68764	0.69025	0.69437		0.64687	0.72062	0.7022	0.757565			0.74522	0.719085	0.66248	0.74649	0.633955		0.81833	0.834455	0.837835	0.79209	0.81698	0.81369
22.5	0.78043	0.74573	0.74523	0.747935	0.754575		0.701125	0.779985	0.76206	0.81685			0.810795	0.78244	0.72407	0.810415	0.68913		0.889775	0.908565	0.908025	0.859845	0.887215	0.884505
26	0.837055	0.79393	0.791955	0.79561	0.80426		0.744885	0.82897	0.81159	0.866955			0.866995	0.83732	0.774455	0.86347	0.73691		0.957375	0.971265	0.9687	0.91856	0.946445	0.949655
30	0.909765	0.839125	0.836575	0.84335	0.85298		0.79218	0.886415	0.8602	0.914985			0.933465	0.89921	0.824175	0.91383	0.78493		1.06125	1.05635	1.0494	0.982105	1.00548	1.02925
26	0.888385	0.815235	0.811205	0.821025	0.83004		0.76882	0.86285	0.834955	0.885965			0.906005	0.874635	0.795125	0.88049	0.754775		1.0344	1.03245	1.02075	0.953335	0.97569	1.0021
22	0.85092	0.78287	0.776505	0.78887	0.7973		0.73606	0.826295	0.79951	0.84747			0.86582	0.837435	0.75688	0.83907	0.717065		0.98839	0.99205	0.97734	0.910875	0.93517	0.95467
18	0.803625	0.74123	0.73357	0.74915	0.7567		0.6944	0.780445	0.7563	0.80196			0.814405	0.788775	0.71001	0.78858	0.671475		0.929785	0.939465	0.922895	0.85724	0.88435	0.896865
14.5	0.739145	0.675795	0.668705	0.694095	0.69811		0.632945	0.71704	0.69462	0.74007			0.74216	0.720235	0.643945	0.7194	0.61323		0.851145	0.859655	0.84723	0.786115	0.81246	0.82097
10.5	0.60996	0.53497	0.5287	0.58312	0.57428		0.50051	0.57899	0.571055	0.618445			0.596035	0.585915	0.51199	0.58051	0.504485		0.6953	0.69004	0.69745	0.647025	0.66622	0.685555
7	0.35916	0.30174	0.293875	0.3548	0.342875		0.2771	0.32521	0.33736	0.365575			0.32993	0.3298	0.285755	0.32441	0.289225		0.40366	0.39411	0.41053	0.37845	0.3952	0.414325

## Sheet: SC Area Fig 3
Static Compliance		p16 KO Room Air	wt Room Air	p16 KO Smoke	Wt Smoke		Area	p16 KO Room Air	Wt Room Air	p16 KO Smoke	WT Smoke
		0.100905	0.085997	0.102266	0.117775			2.73575	1.9112	2.48375	3.43215
		0.092078	0.100622	0.104845	0.12108			2.0156	2.68845	2.44375	3.37495
		0.096066	0.088422	0.086953	0.11802			1.70985	1.7538	1.9056	3.04
		0.09252	0.10927	0.100576	0.103095			2.2793	2.04435	1.88985	2.5532
		0.096817		0.079509	0.10811			2.37235		1.5624	2.638
					0.124745						2.81035

## Sheet: Fig 3C-E
MLI		RA wt	RA p16 KO	WT CS	p16 KO CS		BW change	WT RA	WT CS	p16 KO RA	p16 KO CS		MMP-12 RNA	WT RA	WT CS	p16 KO RA	p16 KO CS		IL-33 RNA	WT RA	WT CS	p16 KO RA	p16 KO CS		TGF RNA	WT RA	WT CS	p16 KO RA	p16 KO CS
Averages of 25 measurements		31.8082	34.0717	53.384	43.1205		% increase	21.4521	0.0346021	0.329	0.0223881			3.3871	24.6022	0	0.646564			1.65659	2.88682	0	0.172876			0.012101	3.95404	0	0.485649
		30.9598	27.9284	56.342	44.3198			26.6932	0.0692641	0.248	0.088			3.71773	29.7006	0	0.70865			1.15416	2.73861	0	0.23304			0.0364629	4.11393	0	0.39877
		35.3742	34.2841	71.3845	44.3785			2.12766	0.0252101	0.336	0.0517241			0.00334411	0.283517	0	0.452239			0.0340338	0.0615211	0	0.0633883			1.39051	0.0380735	0	0.0656283
		31.7326	33.4383	53.7033	37.8557			26.8939	0.003861	0.443	0.0443548			0.00334411	0.293495	0	0.676607			0.0340338	0.0639983	0	0.0679062			1.51674	0.105271	0	0.137127
		36.3457		53.3413	45.4391			21.8341	-0.0307692	0.216	0.204545			0.265929	0.0270804	0	0.0810279			0.442638	0.00724533	0.0161775	0.0327626			0	0.010968	0	0.0174382
		32.9543		51.619	39.6831				0.0329218	0.374	0.198113			0.3024	0.0281822	0	0.0876196			0.562634	0.0113306	0.0161775	0.0285035			0	0.010968	0	0.0302751
		37.173		54.2015	38.1593					0.498	0.155251			0.133149	3.54833	0.00641262	0.39402			1.76977	0.856549	0.00496623	0.193662			0.374614	0.713653	0	0.214094
				58.9943	32.1839					0.267	0.166667			0.187004	3.87271	0	0.576587			2.34615	1.20567	0.00177587	0.160675			0.25937	3.81161	0	0.15166
				56.4651	44.5564					0.297	0.154589			1.66398	0.114463		0.000864281			0.255427	0.0265395		0.000336131			2.22492	0.0170324		0
				48.5662	31.5703					0.406				1.54939	0.0909639		0.00485872			0.38975	0.0366035		0.000336131			2.23385	0.0169452		0
				55.8202	35.3317					0.135				1.37838	89.1991		0.00030016			0.959426	7.96664		0.00033775			0.415613	8.50564		0
				84.4431	51.1428					0.306				1.98714	103.106		0.00145254			1.16981	3.7324		0.000273006			0.408452	6.49158		0
				48.0211						0.318				0.216743	29.4418		0.93847			0.637584	6.26174		0.133251			0.962143	8.61852		0.0570011
				77.4438										0.519196	35.34		1.12669			0.86688	7.29014		0.05329			0.655935	14.785		0.125538
														0.287983	16.9682		0.018633			1.75959	2.15047		0.00882028			0.587013	2.34973		0
														0.397184	16.3744		0.0190804			1.96153	2.73265		0.0220019			0.800513	3.73259		0
															1.38673		2.22641				0.267395		0.3706			2.02484	0.0772347		0.331138
															1.12914		1.39759				0.45919		0.389266			2.14549	0.185187		0.210071
															1.05455		1.68611				0.113086		0.339594				0.0335264		0.352202
															1.2549		1.00841				0.226658		0.176976				0.110613		0.191572
															0.0996463		3.93271				0.0180734		2.02244				0.0145081		0.364842
															0.138046		5.77331				0.0180734		1.89215				0.0145081		0.816039
															55.0894		0.0741422				8.98093		0.0103086				9.95802		0.012101
															67.4457		0.0226056				15.7959		0.0181461				12.8479		0.0364629

## Sheet: Fig 3F
MMP-12	RA WT	WT CS	KO RA	CS KO		IL-33	RA WT	WT CS	KO RA	CS KO		TGF beta	wt aa	wt cs	ko aa	ko cs
Protein	4753	8395	2965.33	8133.33		Protein	5974.28	9604.9	4353.29	8192.04		protein	288.667	114.167	300.167	910.167
	5753.67	6682.67	3920	6104.67			4806.41	3879.63	2987.88	4292.94			293.333	1815.83	239.5	903
	3013.33	4955.67	3526.33	4946.33			5012.82	13995.3	2171.63	3065.44			331.833	628.833	208.167	596.333
	3818.67	3423.33	2938.67	6065.67			2792.14	5280.66	2238.53	3065.44			289.333	655.833	186.333	488.167
	4241.67	8049.33	3710.33	2152			2132.17	2346.95	4619.64	6937.85			257	1673.67	324	471.333
	6302	8422	2791.67	2688.33			2111.62	11040	4829	3379.04			206.333	1961.83	124.833	542.833
	2409.33	4034	3753.33	5198.33			3030.3	6217.22	2863.49	5500.19			233	642.333	70.8333	764.333
	3742.33	6494.33	4378.33	4670.33			3194.43	14970.1	2495.46	4118.38			118.5	648.833	78	504.667
	1669.67	2228.67		2181				14041.3		7543.74			384.333	413		397.667
	1356.67	3674		3170				8373.58		6579.99			82.1667	539.667		415.333
	1405.33	7178.67		4675.67				5495.58		7781.9			94.3333	1154.17		281.333
	2221	5201.33		7062.67				9407.06		6404.05			92.6667	1035.67		345.667
	2968.67	4934.33		3106.33				5045.83					154.167	191.167		293.833
	3201.33	3316		4715.67				8238.15					242.667	297.167		312.667
	2316	6552.33		2588									214.333	1641		325.667
	2079.67	8301		3039.33									413.833	1726.5		307.833
		7729		2000.33										1493.83		214
		6897.33		4309.67										975.667		155
		8518		4754.67										456		162.667
		8265.67		6468.33										731.667		171.167
		2802.33		2124										549		574.333
		3601		2779.67										460.167		244.333
		6693.33		1665.67										277		231.333
		7421.33		1989.33										184.333		267.333
		2628.67												105.667
		2609.33												362.333
		2921												332.833
		3864.67												443.167

## Sheet: Fig 4a
IL-6	RA WT	WT CS	KO RA	CS KO		CXCL 1	RA WT	WT CS	KO RA	CS KO		IL 13	RA WT	WT CS	KO RA	CS KO		CCL-2	RA WT	WT CS	KO RA	CS KO
	282.66	448.22	234.7	283.12			371.22	432.16	372.57	354.31			24.41	57.82	16.69	23.12			1677.43	998.05	751.43	836.9
	322.7	537.16	280.34	422.86			205.51	444.37	276.06	192.11			12.92	55.97	7.56	49.3			795.67	676.67	660.18	528.37
	330.19	280.34	349.9	430.5			394.9	539.47	394.22	274.04			38.2	28.5	34.44	50.21			1179.58	1067.96	702.92	324.47
	363.09	506.55	312.89	390.04			210.87	330.67	270	485.77			31.68	33.69	34.61	40.76			782.71	1296.77	549.85	724.56
		406.19	208.17	301.24				362.43	251.83	376.63				53.29	31.93	24.68				762.02	604.72	695.98
		430.5	350.84	299.84					172.04	284.81					11.65	16.28				901.79	522.37	604.02
			237.91	286.83					192.11	285.48					11.41	6.07					331.85	718.03
			217.3	236.99					193.45	193.45					16.59	11.53					364.97	392.81
			244.8	231.03					327.97	194.12					39.72	10.93					524.62	471.84
			220.04	238.83					138.67	222.28					14.9	11.88					499.55	508.74
				215.47					166.69	103.44					24.22	33.44					405.43	431.68
				300.31						172.04											457.46

## Sheet: Fig 4b
RANTES	RA WT	WT CS	KO RA	CS KO		Eotaxin	RA WT	WT CS	KO RA	CS KO		IP-10	RA WT	WT CS	KO RA	CS KO		Il-5	RA WT	WT CS	KO RA	CS KO		IL-9	RA WT	WT CS	KO RA	CS KO		IL-17a	RA WT	WT CS	KO RA	CS KO
	4339.87	4956.49	4673.09	4221.09			138.8	2783.69	471.01	1256.45			336.32	611.53	278.62	420.4			43.93	61.63	25.97	23.96			375.65	619.67	302.58	358.32			41.74	78.92	26.07	88.85
	3535.15	6415.1	4056.43	3922.59			117.31	3557.37	918.29	608.28			202.96	670.82	488.12	256.85			38.56	67.39	22.12	46.41			336.34	695.87	322.95	508.57			21.53	59.77	63.66	45.15
	5791.28	3143.18	2204.23	3191.72			145.62	1042.31	147.07	433.3			135.59	298.76	183.57	210.18			37.2	38.36	43.93	43.55			430.54	495.63	381.02	487.62			39.33	43.43	19.66	33.65
		5208.51	992.61	4832.44				1750.19	140.15	1397.24				483.24	224.35	403.83			45.65	48.68	29.37	59.21			463.39	447.05	405.46	584.53				70.8	54.52	80.83
		3193.06	3579.92	4396.51					97.47	877.83				437.36	189.4	272.01				60.7	25.17	44.5					424.31	405.46				54.73	33.48	31.6
		4578.1	1520.11	3515.9					348.21	1096.25				333.4	383.82	544.58					28.57	45.07					281.82	345.18				51.06	35.22	39.52
			2139.03	2404.41					228.54	302.19					87.07	336.74					18.82	21.3					566.27	353.96					25.76	31.94
			1439.4	1240.37					166.61	207.2					193.61	171.49					18.61	29.17					310.55	409.67					47.09	20.51
			1203.58	1001.02					266.11	400.18					254.31	156.7					48.12	37.78					315.07	521.42					27.18	11.66
				1893.54					818.26	429.02					315.1	285.67					24.77	34.48					629.09						49.66	30.43
				1451.34					551.42	759.3					205.28	192.21						41.44					325.19						17.99	13.57
									674.16						308.08	202.19											447.05						18.82	27.5

## Sheet: fig 5
b % edu	WT RA	WT CS	KO RA	KO CS				c % SPC	WT RA	WT CS	KO RA	KO CS		Beta Gal	WT RA	WT CS	KO RA	KO CS
	3.13901	1.27932	6.19469	7.07965					17.931	22.4684	35.9909	18.75		AECIIs	38.2	50.4	18.3	16.3
	2.45283	6.72566	6.19469	7.33945					16.369	22.9682	36.1664	36.8421		c12FDG	11.4	12.7	4.21	0.17
	4.31472	2.1544	12.3904	9.375					17.6166	14.8368	22.6357	26.9697			22.7	12.4	1.4	4.13
	2.7881	1.44092	7.84672	4.49898					21.0648	19.8565	19.49	28.4091			6.31	7	8.22	9.21
	2.77778	3.5443	9.30556	2.86299					2.74314	28.6567	32.1321	20.9302				21.8
	3.00654	1.62413	6.31068						18.593	6.79012	25.5556	38.6243
	4.14847	2.30415	6.53409	6.30841					14.8052	30.5195	19.7826	36.8217
	4.8951	1.27737	6.65188	3.05556					21.9178	17.3729	14.9215	15.0641
	5.07812	2.40385		5.59211					25.5708	21.7918	24.4389	28.7197
	5.42453	2.89855	4.87013	4.64646					21.7544	10.1045	23.8806	21.8354
	3.8	4.38144	7.49129	6.00649					28.8889	19.2308	25	37.7309
	3.125	4.0201	5.98592	4.57413					23.5457	11.7962	22.1354	37.5959
	3.22581	2.55319	9.6875	8.53392						29.2063	15.5963	31.592
	2.72537	1.36986	4.11985	7.14286						16.7131	16.2228	19.8565
	3.21716	4.8583	2.85088	6.94143						26.4706	21.4286	23.5437
		2.15633	5.3528	5.01792						17.3028	28.5441	26.8734
		2.30126	3.27586	7.46888						10.3175	16.6667	28.5124
		2.83019	3.84615	3.22581						26.7062	14.4444	23.6364
		1.82927	2.99539	5.22388							27.1111	20.979
			3.64842	7.41627							20.3285	24.3108
			4.70085	4.12621							14.899	26.7442
			8.4063	3.35917							33.3333	29.0323
			4.77941	3.09917							25.1142	22.0307
			3.68664	4.24242							22.6121	27.0325
			3.9666	4.8951							29.5503	30.0752
			2.68817	3.7594							23.5981	30.4207
			4.77612	4.45736							20.8556	16.7449
			3.36134	3.91705							26.3383	34.3206
			10.8731	4.5977							27.4005	25.1216
			2.29885	4.06504							32.9718	26.7068
			3.0303	7.01754							28.8703
			3.33333	4.20712							27.6042
			5.55556								28.5311
			1.64271								25.2199
			2.7833								22.1212
			3.59477
			3.57143

## Sheet: Fig 6
IGF1 RNA	WT RA	WT CS	KO RA	KO CS		IGF1 Protein	WT RA	WT CS	KO RA	KO CS		Phosho Ir	WT RA	WT CS	KO RA	KO CS		Akt	wt aa	wt cs	ko aa	ko cs
	0.0239275	17.1404	0.718152	5.38492		duplicate	2.93635	22.8778	56.9026	10.3103			1.53521	0.306766	1.67031	2.29479			0.434355	0.483269	2.70476	14.7057
	0.0239275	17.8187	1.17514	5.1492			3.66417	17.5111	45.3602	19.0197			2.77673	0.345111	2.73842	4.0174			0.246417	2.41655	6.62692	12.6523
	2.0841	2.08975	6.26617	20.6695			9.62698	7.1772	29.0753	10.1453			2.14813	0.835693	2.20212	1.53355			1.64817	0.622684	12.5389	4.36895
	2.49296	2.14439	9.33826	18.2854			8.79388	0.110418	43.6011	22.8675			1.06427	2.23678	2.04023	2.87474			1.90925	0.282778	6.07995	8.58223				WT RA	WT CS	KO RA	KO CS
	0.741896	5.15477	1.27288	11.5169			24.6223	8.35591	39.4298	14.0898			3.61095	3.00425	1.41497	4.99648			0.761807	0.673402		9.1392		Position	Gene Symbol	2^-ΔCT
	0.633181	5.91697	1.8872	11.1723			21.4842	4.90031	26.2768	8.8881			3.89663	2.62077	1.55731	4.99648										Control Group	Group 1	Group 2	Group 3
		0	0.531655	33.2727			29.4313		27.6367	7.43037			2.03706	1.23646	1.97847	0.837191								A01	Acaca	0.023404	0.02907	0.271829	0.356323
		0	0.319272	39.9297			24.1958		54.3673	6.12816			1.30342	0.933347	1.91932	1.66865								A02	Acox1	0.02535	0.036612	0.178305	0.264309
		2.75783	12.8652	3.13335					156.837	6.12816			1.90063	1.98068	2.38058	3.206		Pparg	wt aa	wt cs	ko aa	ko cs		A03	Adra1d	0.096836	0.108996	0.202835	0.202846
		2.30214	13.1136	2.60709					153.419	22.0961			2.4721	2.74887	1.94128	4.61773			1.0589	1.36925	2.5828	3.20846		A04	Aebp1	0.021518	0.025781	0.186083	0.2336
		2.27041	6.60753	24.2493					194.092	22.0961			1.98719	1.63962	2.2256				0.880067	1.82294	5.86051	5.6446		A05	Akt1	0.016925	0.014961	0.135076	0.203042
		2.68286	5.04757	21.9226					188.563	52.5083			3.4494	0.857329	1.98101				1.24919	0.784796	4.57494	3.81673		A06	Akt2	0.059183	0.039185	0.211292	0.412236
			6.27899						130.107	40.5668			1.79513		1.90711				0.822605	1.05412	4.10649	16.5642		A07	Akt3	0.002039	0.001579	0.00244	0.001987
			8.84452						134.082	68.3798			1.37303		1.41134				0.989232	1.19874		5.81698		A08	Araf	0.04088	0.025128	0.04617	0.147391
									112.361	68.3798														A09	Bcl2l1	0.077298	0.046772	0.044284	0.149381
									92.4411	74.7096														A10	Braf	0.018333	0.022082	0.031871	0.040889
									132.365	74.7096														A11	Cap1	0.014395	0.020619	0.02738	0.022779
									110.58	51.6969														A12	Cbl	0.081844	0.114171	0.022916	0.114241
									352.15	51.6969								Mapk1	wt aa	wt cs	ko aa	ko cs		B01	Cebpa	0.269361	0.515195	0.116374	0.155978
									386.732										1.13329	1.00139	4.18747	2.68024		B02	Cebpb	0.013888	0.024171	0.096626	0.202122
									127.101										0.643805	1.57536	4.84731	5.54253		B03	Cfd	0.015964	0.008855	0.045296	0.1316
									143.358										1.16398	1.5077	4.57313	3.42831		B04	Dok1	0.044084	0.064069	0.12934	0.192799
									96.5863										1.08025	1.21788	4.52782	20.3728		B05	Dok2	0.01744	0.022216	0.125904	0.234691
									97.5508										0.97868	1.3046		5.67549		B06	Dok3	0.332619	0.230604	0.423216	0.602452
																								B07	Dusp14	0.216708	0.150993	0.148468	0.303653
																								B08	Eif2b1	0.167909	0.160652	0.171564	0.413111
																								B09	Eif4ebp1	0.020668	0.019089	0.098785	0.149413
																								B10	Ercc1	0.082762	0.08482	0.084319	0.092061
																								B11	Fbp1	0.166773	0.217528	0.027712	0.058573
																								B12	Fos	0.12177	0.197836	0.007082	0.081311
																								C01	Frs2	0.019696	0.025483	0.185132	0.260617
																								C02	Frs3	0.303332	0.527634	0.286003	0.358668
																								C03	G6pc	0.370136	0.44448	0.511874	0.620597
																								C04	G6pc2	0.068011	0.088041	0.23913	0.349941
																								C05	Gab1	0.416326	0.461228	0.812831	0.970784
																								C06	Gck	0.011519	0.012649	0.209114	0.346589
																								C07	Gpd1	0.237702	0.177465	0.443653	0.842446
																								C08	Grb10	0.015631	0.015266	0.115534	0.268937
																								C09	Grb2	0.097651	0.102733	0.16158	0.316503
																								C10	Gsk3b	0.210854	0.230963	0.118943	0.207001
																								C11	Hk2	0.152265	0.203659	0.090874	0.157399
																								C12	Hras	0.401736	0.49662	0.053326	0.182865
																								D01	Igf1r	0.26468	0.449578	0.361917	0.367982
																								D02	Igf2	0.018491	0.036369	0.121817	0.174011
																								D03	Igfbp1	0.014371	0.020073	0.054661	0.09288
																								D04	Ins1	0.100942	0.180082	0.351476	0.480141
																								D05	Insl3	0.761488	1.09578	0.512464	0.641077
																								D06	Irs1	0.045656	0.044648	0.265094	0.402583
																								D07	Irs2	0.254109	0.236314	0.250365	0.437578
																								D08	Jun	0.328542	0.315625	0.285425	0.697656
																								D09	Klf10	0.030239	0.034979	0.11496	0.306067
																								D10	Kras	0.113924	0.148528	0.19584	0.387634
																								D11	Ldlr	0.125059	0.145191	0.119387	0.13535
																								D12	Lep	0.050084	0.068978	0.023492	0.057884
																								E01	Map2k1	0.037834	0.051577	0.12739	0.146368
																								E02	Mapk1	0.03453	0.046029	0.159752	0.200244
																								E03	Mtor	0.066646	0.095057	0.261354	0.408143
																								E04	Nck1	0.023051	0.022588	0.132567	0.247714
																								E05	Nos2	0.101797	0.096578	0.428268	0.657905
																								E06	Npy	0.003717	0.004543	0.0462	0.07905
																								E07	Pck2	0.099907	0.067839	0.407084	0.695611
																								E08	Pdpk1	0.009471	0.010738	0.098671	0.118836
																								E09	Pik3ca	0.041132	0.036662	0.098288	0.10406
																								E10	Pik3cb	0.017106	0.017361	0.051792	0.068537
																								E11	Pik3r1	0.015462	0.017921	0.040587	0.030497
																								E12	Pik3r2	0.014439	0.017357	0.00929	0.016667
																								F01	Pklr	0.019522	0.020384	0.216129	0.252744
																								F02	Pparg	0.009255	0.011215	0.038419	0.054422
																								F03	Ppp1ca	0.009873	0.010594	0.077838	0.132834
																								F04	Prkcg	0.011728	0.014687	0.114727	0.183912
																								F05	Prkci	0.022734	0.032954	0.280809	0.420089
																								F06	Prkcz	0.017982	0.013631	0.003585	0.005102
																								F07	Prl	0.060873	0.04141	0.199696	0.317621
																								F08	Ptpn1	0.220735	0.153753	0.308848	0.52601
																								F09	Ptprf	0.1214	0.09306	0.111591	0.164047
																								F10	Raf1	0.166696	0.101535	0.187731	0.317617
																								F11	Retn	0.845013	0.749265	0.152537	0.234361
																								F12	Rps6ka1	0.018023	0.027729	0.011289	0.023612
																								G01	Rras	0.364696	0.471781	0.231277	0.25826
																								G02	Rras2	0.086536	0.108462	0.161741	0.170602
																								G03	Serpine1	0.019854	0.027024	0.087233	0.146953
																								G04	Shc1	0.005036	0.005284	0.005248	0.013968
																								G05	Slc27a4	0.164701	0.140245	0.272369	0.372174
																								G06	Slc2a1	0.058515	0.046324	0.11293	0.201512
																								G07	Sorbs1	0.062125	0.049095	0.025713	0.064147
																								G08	Sos1	0.147181	0.125789	0.160249	0.301405
																								G09	Srebf1	0.158111	0.128682	0.022672	0.055492
																								G10	Tg	0.026878	0.024682	0.001916	0.008534
																								G11	Ucp1	0.036887	0.042338	0.003805	0.021433
																								G12	Vegfa	0.069727	0.152595	0.001948	0.02203
																								H01	Actb	0.378808	0.389567	0.688124	0.438127
																								H02	B2m	4.31474	4.86004	1.35136	2.62676
																								H03	Gapdh	1.10659	1.25154	12.7935	10.6569
																								H04	Gusb	0.191013	0.169364	0.103027	0.097852
																								H05	Hsp90ab1	2.89453	2.49179	0.815869	0.833252

[truncated: 1 more sheets: Fig 7]
